# Supplementary material for: Tirzepatide on ingestive behavior in adults with overweight or obesity: a randomized 6-week phase 1 trial
Source: Nat Med. 2025 Jun 24;31(9):3141–50. doi: 10.1038/s41591-025-03774-9 (PMC12443625; doi:10.1038/s41591-025-03774-9)
Supplement: Supplementary file 3 — All source data in single file with clearly named tabs for Figs. 2–4. [file 41591_2025_3774_MOESM3_ESM.xlsx]

## Sheet: Figure 4B HFHS vs NF Week 3
Column1	Column2	Column3	Column4	Column5	Column6	Column7
	Placebo		Tirzepatide		Liraglutide
	LSM	SE	LSM	SE	LSM	SE
Insula	0.0124	0.0291	-0.0397	0.0298	0.0199	0.0268
Medial frontal gyrus	0.0595	0.0334	-0.0408	0.0344	-0.0103	0.0311
Superior temporal gyrus	0.0666	0.0462	-0.0495	0.0472	0.0277	0.0425
Precentral gyrus	0.0304	0.0411	-0.0817	0.0422	-0.0172	0.038
Cingulate gyrus	0.0391	0.0284	-0.0476	0.0292	0.0051	0.0264
Hippocampus	0.0722	0.0314	-0.0297	0.0325	0.0222	0.0292
Putamen	-0.0009	0.0192	-0.0349	0.0198	-0.0091	0.0177
Orbitofrontal cortex	0.0547	0.0293	-0.0341	0.0301	-0.0069	0.0272

## Sheet: Figure 4A HP vs NF Week 3
Column1	Column2	Column3	Column4	Column5	Column6	Column7
	Placebo		Tirzepatide 5 mg		Liraglutide 1.8 mg
	LSM	SE	LSM	SE	LSM	SE
Insula	-0.0739	0.074	-0.0301	0.0771	0.019	0.0738
Medial frontal gyrus	0.0504	0.0649	0.0494	0.068	0.0581	0.0658
Superior temporal gyrus	0.0132	0.0838	0.0174	0.0881	0.0621	0.0839
Precentral gyrus	0.0441	0.058	0.0249	0.0616	0.0845	0.0593
Cingulate gyrus	0.0283	0.0615	0.0214	0.0643	0.0967	0.0623
Hippocampus	0.0133	0.0929	-0.0438	0.0967	0.0801	0.0916
Putamen	-0.0063	0.0457	0.0009	0.0467	0.0517	0.045
Orbitofrontal cortex	0.0387	0.0558	0.0425	0.0583	0.0514	0.0563

## Sheet: Figure 3F Barratt Impulsivenss 
Column1	Column2	Column3	Column4	Column5	Column6	Column7	Column8	Column9	Column10	Column11
		Liraglutide vs Placebo			Tirzepatide vs Liraglutide			Tirzepatide vs Placebo
		Mean ETD	95% CI	95% CI	Mean ETD	95% CI	95% CI	Mean ETD	95% CI	95% CI
Total Score	Week 6	-0.04	0.04	-0.11	-0.06	0.01	-0.14	-0.1	-0.03	-0.17
	Week 3	-0.04	0.03	-0.11	-0.06	0.02	-0.13	-0.1	-0.02	-0.17

## Sheet: Figure 3E EI
Column1	Column2	Column3	Column4	Column5	Column6	Column7	Column8	Column9	Column10	Column11
		Liraglutide vs Placebo			Tirzepatide vs Liraglutide			Tirzepatide vs Placebo
		Mean ETD	95% CI	95% CI	Mean ETD	95% CI	95% CI	Mean ETD	95% CI	95% CI
Restraint	Week 6	1.5	3.13	-0.14	-0.17	1.51	-1.85	1.33	3	-0.35
	Week 3	1.4	2.79	0.01	-0.07	1.38	-1.51	1.33	2.76	-0.1
Disinhibition	Week 6	-1.29	0.11	-2.68	-2.52	-1.08	-3.95	-3.8	-2.37	-5.23
	Week 3	-0.88	0.43	-2.2	-2.25	-0.89	-3.6	-3.13	-1.78	-4.48
Hunger	Week 6	-1.75	-0.33	-3.18	-1.98	-0.51	-3.45	-3.73	-2.27	-5.19
	Week 3	-1.26	0.09	-2.61	-1.94	-0.54	-3.34	-3.2	-1.82	-4.59

## Sheet: Figure 3D Power of Food
Column1	Column2	Column3	Column4	Column5	Column6	Column7	Column8	Column9	Column10	Column11
		Liraglutide vs Placebo			Tirzepatide vs Liraglutide			Tirzepatide vs Placebo
		Mean ETD	95% CI	95% CI	Mean ETD	95% CI	95% CI	Mean ETD	95% CI	95% CI
Food tasted	Week 6	-0.39	-0.08	-0.7	-0.51	-0.19	-0.83	-0.9	-0.58	-1.23
	Week 3	-0.17	0.11	-0.45	-0.69	-0.4	-0.98	-0.86	-0.57	-1.15
Food present	Week 6	-0.33	0.06	-0.72	-0.7	-0.29	-1.1	-1.03	-0.63	-1.43
	Week 3	-0.36	0.05	-0.77	-0.82	-0.39	-1.25	-1.18	-0.76	-1.61
Food available	Week 6	-0.63	-0.28	-0.99	-0.4	-0.04	-0.77	-1.04	-0.67	-1.4
	Week 3	-0.43	-0.13	-0.74	-0.54	-0.22	-0.86	-0.97	-0.66	-1.29
Overall	Week 6	-0.47	-0.16	-0.78	-0.52	-0.2	-0.85	-0.99	-0.67	-1.32
	Week 3	-0.33	-0.04	-0.62	-0.67	-0.37	-0.97	-1	-0.7	-1.3

## Sheet: Figure 3C FCQ-S
Column1	Column2	Column3	Column4	Column5	Column6	Column7	Column8	Column9	Column10	Column11
		Liraglutide vs Placebo			Tirzepatide vs Liraglutide			Tirzepatide vs Placebo
		Mean ETD	95% CI	95% CI	Mean ETD	95% CI	95% CI	Mean ETD	95% CI	95% CI
Desire	Week 6	-0.57	-0.17	-0.97	-0.79	-0.38	-1.2	-1.36	-0.95	-1.77
	Week 3	-0.4	0	-0.81	-0.73	-0.31	-1.15	-1.13	-0.71	-1.55
Anticipation of Positive Reinforcement	Week 6	-0.64	-0.25	-1.02	-0.52	-0.12	-0.91	-1.15	-0.76	-1.55
	Week 3	-0.37	0.02	-0.75	-0.58	-0.17	-0.98	-0.95	-0.54	-1.35
Anticipation of Negative Reinforcement	Week 6	-0.54	-0.12	-0.95	-0.31	0.12	-0.73	-0.84	-0.42	-1.27
	Week 3	-0.23	0.15	-0.62	-0.51	-0.11	-0.91	-0.75	-0.35	-1.15
Lack of Control	Week 6	-0.5	-0.16	-0.85	-0.55	-0.2	-0.91	-1.06	-0.7	-1.41
	Week 3	-0.34	0	-0.69	-0.44	-0.08	-0.8	-0.78	-0.42	-1.14
Physiological State	Week 6	-0.56	-0.18	-0.95	-0.54	-0.15	-0.94	-1.1	-0.71	-1.5
	Week 3	-0.31	0.06	-0.69	-0.56	-0.17	-0.95	-0.87	-0.48	-1.26
Overall	Week 6	-0.56	-0.25	-0.87	-0.54	-0.22	-0.86	-1.1	-0.79	-1.42
	Week 3	-0.33	-0.04	-0.63	-0.56	-0.26	-0.87	-0.9	-0.59	-1.2

## Sheet: Figure 3B FCI
Column1	Column2	Column3	Column4	Column5	Column6	Column7	Column8	Column9	Column10	Column11
		Liraglutide vs Placebo			Tirzepatide vs Liraglutide			Tirzepatide vs Placebo
		Mean ETD	95% CI	95% CI	Mean ETD	95% CI	95% CI	Mean ETD	95% CI	95% CI
Fruits and Vegetables	Week 6	-0.2	0.06	-0.47	-0.01	0.26	-0.28	-0.21	0.06	-0.49
	Week 3	0.01	0.27	-0.25	-0.08	0.19	-0.35	-0.07	0.2	-0.33
Carbohydrate/Starches	Week 6	-0.34	-0.06	-0.61	-0.28	0	-0.57	-0.62	-0.34	-0.9
	Week 3	-0.17	0.11	-0.46	-0.28	0.02	-0.58	-0.45	-0.15	-0.74
Fast Food Fats	Week 6	-0.55	-0.21	-0.89	-0.34	0.01	-0.69	-0.89	-0.54	-1.24
	Week 3	-0.28	0.05	-0.61	-0.37	-0.03	-0.72	-0.65	-0.31	-1
High Fats	Week 6	-0.29	-0.04	-0.54	-0.24	0.02	-0.51	-0.54	-0.28	-0.79
	Week 3	-0.14	0.11	-0.38	-0.24	0.02	-0.5	-0.38	-0.12	-0.63
Sweets	Week 6	-0.3	-0.03	-0.57	-0.55	-0.27	-0.83	-0.85	-0.57	-1.13
	Week 3	-0.16	0.13	-0.45	-0.41	-0.11	-0.71	-0.57	-0.27	-0.87
Overall Score	Week 6	-0.32	-0.08	-0.55	-0.32	-0.07	-0.56	-0.64	-0.4	-0.88
	Week 3	-0.14	0.1	-0.39	-0.29	-0.04	-0.55	-0.44	-0.19	-0.69

## Sheet: Figure 3A VAS
Column1	Column2	Column3	Column4	Column5	Column6	Column7	Column8	Column9	Column10	Column11
		Liraglutide vs Placebo			Tirzepatide vs Liraglutide			Tirzepatide vs Placebo
		Mean ETD	95% CI	95% CI	Mean ETD	95% CI	95% CI	Mean ETD	95% CI	95% CI
Fullness	Week 6	11.13	22.95	-0.7	18.37	30.49	6.24	29.49	41.76	17.23
	Week 3	5.01	16.07	-6.05	17.13	28.65	5.6	22.14	33.62	10.66
Prospective Food Consumption	Week 6	-15.44	-5.26	-25.62	-19.37	-8.9	-29.83	-34.81	-24.22	-45.39
	Week 3	-5.74	3.49	-14.97	-15.24	-5.66	-24.82	-20.98	-11.37	-30.59
Satiety	Week 6	4.9	16.58	-6.79	14.17	26.1	2.24	19.07	31.17	6.97
	Week 3	4.05	13.07	-4.96	10.52	19.86	1.18	14.57	23.91	5.23
Hunger	Week 6	-18.56	-30.09	-7.04	-21.53	-33.32	-9.75	-40.1	-52.04	-28.16
	Week 3	-12.25	-23.53	-0.98	-12.97	-24.65	-1.3	-25.22	-36.91	-13.54
Overall Score	Week 6	12.6	21.82	3.37	18.24	27.68	8.8	30.84	40.4	21.28
	Week 3	6.63	14.79	-1.53	13.94	22.38	5.49	20.57	29.02	12.11

## Sheet: Figure 2C Body Weight
Column1	Column2	Column3	Column4	Column5	Column6	Column7	Column8	Column9	Column10	Column11
		Liraglutide vs Placebo			Tirzepatide vs Liraglutide			Tirzepatide vs Placebo
		Mean ETD	95% CI	95% CI	Mean ETD	95% CI	95% CI	Mean ETD	95% CI	95% CI
Body weight, kg	Week 6	-3.1	-2.3	-4	-3.4	-2.5	-4.3	-6.5	-5.6	-7.4
	Week 3	-1.4	-0.9	-1.9	-1.9	-1.3	-2.4	-3.3	-2.7	-3.8

## Sheet: Figure 2B Energy Intake
Column1	Column2	Column3	Column4	Column5	Column6	Column7	Column8	Column9	Column10	Column11
		Liraglutide vs Placebo			Tirzepatide vs Liraglutide			Tirzepatide vs Placebo
		Mean ETD	95% CI	95% CI	Mean ETD	95% CI	95% CI	Mean ETD	95% CI	95% CI
Energy Intake, kcal	Week 6	-342.8	-202	-483.6	-343.26	-198.28	-488.23	-686.03	-541.35	-830.71
	Week 3	-291.4	-170.8	-412.1	-233.12	-108.26	-357.99	-524.56	-400.99	-648.14

[truncated: 1 more sheets: Fig 2A Energy Intake (Primary)]
