# Supplementary material for: Tirzepatide on ingestive behavior in adults with overweight or obesity: a randomized 6-week phase 1 trial
Source: Nat Med. 2025 Jun 24;31(9):3141–50. doi: 10.1038/s41591-025-03774-9 (PMC12443625; doi:10.1038/s41591-025-03774-9)
Supplement: Supplementary file 4 — All source data in single file with clearly named tabs for Extended Data Figs. 1–8. [file 41591_2025_3774_MOESM4_ESM.xlsx]

## Sheet: Extended Data Figure 8B
Column1	Column2	Column3	Column4	Column5	Column6	Column7
	Placebo		Tirzepatide		Liraglutide
	LSM	SE	LSM	SE	LSM	SE
Insula	0.0098	0.0314	-0.0139	0.0339	0.013	0.0311
Medial frontal gyrus	-0.0014	0.0336	-0.0235	0.0362	0.0154	0.0332
Superior temporal gyrus	0.0219	0.0375	0.0288	0.0406	0.0612	0.0371
Precentral gyrus	-0.0075	0.0303	0.006	0.0326	0.0241	0.03
Cingulate gyrus	0.0022	0.0346	0.0188	0.0371	0.0195	0.0342
Hippocampus	0.0395	0.0333	0.0492	0.0358	0.0385	0.0328
Putamen	0.0115	0.025	0.0163	0.0268	-0.0103	0.0247
Orbitofrontal cortex	0.001	0.0309	-0.0169	0.0333	-0.0012	0.0305

## Sheet: Extended Data Figure 8A
Column1	Column2	Column3	Column4	Column5	Column6	Column7
	Placebo		Tirzepatide		Liraglutide
	LSM	SE	LSM	SE	LSM	SE
Insula	-0.0162	0.0418	0.0577	0.0429	0.0366	0.0386
Medial frontal gyrus	0.0192	0.0334	0.0187	0.0344	-0.0004	0.0308
Superior temporal gyrus	0.0027	0.0451	0.0434	0.0465	0.0419	0.0417
Precentral gyrus	-0.0162	0.0325	-0.0023	0.0333	0.0248	0.03
Cingulate gyrus	0.0138	0.032	0.0092	0.0329	0.0398	0.0296
Hippocampus	0.0174	0.0423	0.0032	0.0433	0.0566	0.039
Putamen	-0.0279	0.0237	0.0047	0.0243	0.0174	0.022
Orbitofrontal cortex	0.0179	0.0288	0.0169	0.0297	-0.0017	0.0266

## Sheet: Extended Data Figure 7B
Column1	Column2	Column3	Column4	Column5	Column6	Column7
	Placebo		Tirzepatide		Liraglutide
	LSM	SE	LSM	SE	LSM	SE
Insula	-0.009	0.009	-0.0553	0.0306	-0.0097	0.0281
Medial frontal gyrus	-0.0032	0.0304	-0.0826	0.0326	0.0219	0.03
Superior temporal gyrus	-0.0132	0.03	-0.0504	0.0322	-0.0206	0.0297
Precentral gyrus	-0.038	0.0278	-0.0921	0.0299	-0.0441	0.0276
Cingulate gyrus	-0.0001	0.0261	-0.0672	0.0281	0.0058	0.0259
Hippocampus	0.0436	0.0341	-0.019	0.0367	0.0355	0.0336
Putamen	-0.0119	0.0169	-0.0312	0.0183	-0.028	0.0167
Orbitofrontal cortex	-0.0067	0.0254	-0.0685	0.0272	0.0138	0.0251

## Sheet: Extended Data Figure 7A
Column1	Column2	Column3	Column4	Column5	Column6	Column7
	Placebo		Tirzepatide		Liraglutide
	LSM	SE	LSM	SE	LSM	SE
Insula	-0.0541	0.0644	-0.1245	0.0727	-0.0604	0.0699
Medial frontal gyrus	0.0139	0.0625	-0.004	0.0707	0.0787	0.0681
Superior temporal gyrus	0.0102	0.0706	-0.0109	0.0801	0.0132	0.0768
Precentral gyrus	0.0437	0.0532	0.0256	0.0604	0.047	0.0583
Cingulate gyrus	0.0122	0.0598	0.0053	0.0676	0.0632	0.0653
Hippocampus	0.0257	0.0722	-0.0334	0.0818	0.0349	0.0784
Putamen	0.0326	0.041	-0.0072	0.0462	-0.0077	0.0446
Orbitofrontal cortex	-0.0005	0.0533	0.0033	0.0602	0.0457	0.058

## Sheet: Extended Data Figure 6C
Column1	Column2	Column3	Column4
	Placebo	Tirzepatide	Liraglutide
	Mean	Mean	Mean
Insula	0.1519	0.1425	0.1613
Medial frontal gyrus	0.1758	0.1635	0.2076
Superior temporal gyrus	0.1704	0.1455	0.1612
Precentral gyrus	0.1576	0.1344	0.1558
Cingulate gyrus	0.146	0.1465	0.1956
Hippocampus	0.1038	0.1147	0.1198
Putamen	0.0842	0.0914	0.0715
Orbitofrontal cortex	0.1664	0.1529	0.1875

## Sheet: Extended Data Figure 6B
Column1	Column2	Column3	Column4
	Placebo	Tirzepatide	Liraglutide
	Mean	Mean	Mean
Insula	0.1167	0.158	0.1661
Medial frontal gyrus	0.1404	0.1501	0.2162
Superior temporal gyrus	0.1393	0.1426	0.1956
Precentral gyrus	0.1249	0.1412	0.2276
Cingulate gyrus	0.132	0.1337	0.2024
Hippocampus	0.0727	0.1254	0.1354
Putamen	0.0623	0.1097	0.0894
Orbitofrontal cortex	0.1345	0.1408	0.1897

## Sheet: Extended Data Figure 6A
Column1	Column2	Column3	Column4
	Placebo	Tirzepatide	Liraglutide
	Mean	Mean	Mean
Insula	0.1754	0.2102	0.3111
Medial frontal gyrus	0.221	0.2456	0.4219
Superior temporal gyrus	0.1922	0.1851	0.3008
Precentral gyrus	0.1764	0.1637	0.3015
Cingulate gyrus	0.1705	0.1781	0.327
Hippocampus	0.14	0.1941	0.2811
Putamen	0.0842	0.1178	0.1331
Orbitofrontal cortex	0.2084	0.2266	0.3681

## Sheet: Extended Data Figure 5
Column1	Column2	Column3	Column4	Column5	Column6	Column7	Column8	Column9	Column10	Column11
		Liraglutide vs Placebo			Tirzepatide vs Liraglutide			Tirzepatide vs Placebo
		Mean ETD	95% CI	95% CI	Mean ETD	95% CI	95% CI	Mean ETD	95% CI	95% CI
Motor Impulseiveness (2nd order)	Week 6	-0.09	0.02	-0.2	-0.07	0.04	-0.18	-0.16	-0.05	-0.28
	Week 3	0.04	0.13	-0.05	-0.08	0.02	-0.18	-0.04	0.06	-0.14
Non-planning impulsiveness	Week 6	-0.02	0.09	-0.13	-0.02	0.1	-0.13	-0.04	0.08	-0.15
	Week 3	-0.06	0.05	-0.18	0	0.11	-0.12	-0.07	0.05	-0.19
Attential impulvesiveness	Week 6	0.01	0.15	-0.12	-0.11	0.02	-0.25	-0.1	0.04	-0.24
	Week 3	-0.13	-0.01	-0.25	-0.08	0.04	-0.21	-0.21	-0.09	-0.34
Perserverance	Week 6	-0.08	0.04	-0.21	0.07	0.2	-0.07	-0.02	0.11	-0.15
	Week 3	0	0.12	-0.11	-0.07	0.05	-0.19	-0.07	0.05	-0.19
Motor Impulseiveness (1st order)	Week 6	-0.09	0.07	-0.25	-0.15	0.01	-0.31	-0.24	-0.07	-0.4
	Week 3	0.07	0.19	-0.05	-0.09	0.04	-0.22	-0.02	0.11	-0.15
Self-control	Week 6	-0.08	0.07	-0.23	0.02	0.18	-0.13	-0.06	0.09	-0.21
	Week 3	-0.12	0.02	-0.25	0.03	0.17	-0.11	-0.09	0.05	-0.23
Cognitive instability	Week 6	-0.16	0.05	-0.38	-0.1	0.12	-0.32	-0.26	-0.04	-0.48
	Week 3	-0.22	-0.03	-0.41	-0.05	0.15	-0.25	-0.27	-0.07	-0.47
Cognitive complexity	Week 6	0.03	0.18	-0.11	-0.04	0.11	-0.19	-0.01	0.14	-0.15
	Week 3	-0.02	0.13	-0.17	-0.02	0.13	-0.18	-0.04	0.11	-0.2
Attention	Week 6	0.1	0.26	-0.07	-0.1	0.07	-0.27	0	0.17	-0.17
	Week 3	-0.09	0.05	-0.23	-0.08	0.07	-0.23	-0.17	-0.03	-0.32
Total Score	Week 6	-0.04	0.04	-0.11	-0.06	0.01	-0.14	-0.1	-0.03	-0.17
	Week 3	-0.04	0.03	-0.11	-0.06	0.02	-0.13	-0.1	-0.02	-0.17

## Sheet: Extended Data Figure 4E
Column1	Column2	Column3	Column4	Column5	Column6	Column7
	Placebo		Tirzepatide		Liraglutide
	LSM	SE	LSM	SE	LSM	SE
Overall Score	-0.17	0.12	-1.16	0.13	-0.64	0.12
Food Available	-0.07	0.13	-1.11	0.14	-0.7	0.13
Food Present	-0.41	0.15	-1.44	0.16	-0.74	0.15
Food Tasted	-0.08	0.12	-0.98	0.12	-0.47	0.12

## Sheet: Extended Data Figure 4D
Column1	Column2	Column3	Column4	Column5	Column6	Column7
	Placebo		Tirzepatide		Liraglutide
	LSM	SE	LSM	SE	LSM	SE
Dietary Restraint	1.09	0.6	2.42	0.64	2.59	0.61
Tendency to Overeat (Disinhibition)	-0.59	0.52	-4.4	0.55	-1.88	0.53
Perceived Hunger	-0.45	0.53	-4.18	0.57	-2.2	0.54

[truncated: 10 more sheets: Extended Data Figure 4C, Extended Data Figure 4B, Extended Data Figure 4A, Extended Data Figure 3, Extended Data Figure 2E, Extended Data Figure 2D, Extended Data Figure 2C, Extended Data Figure 2B, Extended Data Figure 2A, Extended Data Figure 1]
